# Supplementary material for: Application of DNA barcoding for identification of freshwater carnivorous fish diets: Is number of prey items dependent on size class for Micropterus salmoides?
Source: Ecol Evol. 2013 Dec 23;4(2):219–29. doi: 10.1002/ece3.921 (PMC3925385; doi:10.1002/ece3.921)
Supplement: Table S1 — Raw sequences data and BLASTn search of each individual species used in this study. [file ece30004-0219-sd2.xlsx]

## Sheet: Sheet1
Species name	Max score	Total score	Query cover	E value	Max ident	Accession	sequences
Asellus aquaticus isolate VP3 cytochrome oxidase subunit I (COI) gene, partial cds; mitochondrial	593	593	0.98	5e-166	0.83	DQ144785.1	AAACAAATGTTGGTAAAGAATAGGATCTCCACCCCCGGCTGGGTCAAAAAAAGATGTATTTAAATTACGATCTGTTAATAGTATTGTGATTGCACCTGCTAATACAGGGAGAGATAGGAGCAATAGAATAGTTGTTAAAAATACAGATCAAACAAATAAAGGAATTTTATCAAATCTTATTCCTTCTGCACGTATATTAATTACCGTTGAAATAAAGTTTACAGAGCCTAAAATAGAACTGGCACCTGCTAAATGTAATGAAAAAATTCCTAAATCTACTGAAGGGCCACTGTGCGCAATGCTTGCTGCCAGAGGCGGGTATACGGTTCATCCTGTCCCAACCCCTCTTTCAATTAATCCTCTAGATAATAATAAAGTAAGAGAAGGGGGGAGTAATCA…
Asellus hilgendorfii cytochrome c oxidase subunit I gene, partial cds; mitochondrial	809	809	0.98	0	0.89	AY531829.1	AAACAAATGTTGGTAAAGAATAGGATCTCCACCCCCGGCTGGGTCAAAAAAAGATGTATTTAAATTACGATCTGTTAATAGTATTGTGATTGCACCTGCTAATACTGGGAGAGATAGGAGCAATAGAATAGTTGTTAAAAATACAGATCAAACAAATAAAGGAATTTTATCAAATCTTATTCCTTCTGCACGTATATTAATTACCGTTGAAATAAAGTTTACAGAGCCTAAAATAGAACTGGCACCTGCTAAATGTAATGAAAAAATTCCTAAATCTACTGAAGGGCCACTGTGCGCAATGCTTGCTGCCAGAGGCGGGTATACGGTTCATCCTGTCCCAACCCCTCTTTCAATTAATCCTCTAGATAATAATAAAGTAAGAGAAGGGGGGAGTAATCA…
Brachycercus harrisella voucher BIOUG:SWA_iBOL_UofS_63 cytochrome oxidase subunit 1 (COI) gene, partial cds; mitochondrial	540	540	0.99	7e-150	0.82	JQ662051.1	AACACTATACTTTATTTTTGGTGCATGATCAGGAATACTAGGTACTTCTCTAAGATTACTAATCCGAGCTGAATTAGGTCACCCAGGATCCCTAATTGGAGATGATCAAGTTTATAACGTAATTGTTACTGCCCACGCTTTTATTATAATTTTTTTTATAGTTATGCCTATTATGATTGGGGGGTTTGGTAATTGATTAGTCCCCCTGATATTGGGGGCCCCAGATATAGCCTTTCCGCGAATAAATAACATAAGATTTTGATTATTGCCGCCGGCTTTAACTTTGCTATTAACTAGTAGCCTAGTGGAAAACGGGGCTGGTACTGGTTGAACGGTGTACCCACCGCTGGCCTCAGGCATTGCGCATGCCGGTGCATCTGTAGATTTAGCAATTTTCTC…
Chanodichthys erythropterus voucher 1F110 cytochrome oxidase subunit I (COI) gene, partial cds; mitochondrial	1160	1160	1	0	0.98	HQ536348.1	TACCCTTTATCTTGTATTTGGTGCCTGAGCCGGAATAGTGGGAACCGCTCTAAGCCTTCTCATTCGAGCCGAACTAAGCCAACCTGGATCACTTCTGGGTGACGATCAAATTTATAATGTCATTGTTACTGCCCATGCCTTCGTAATAATTTTCTTTATAGTAATACCAATTCTAATCGGAGGGTTTGGAAACTGACTCGTGCCGCTAATAATCGGGGCACCTGATATAGCATTCCCACGAATAAATAACATGAGTTTTTGACTTCTACCCCCCTCTTTCCTTCTGCTGCTAGCCTCCTCTGGTGTCGAGGCCGGAGCTGGAACAGGGTGAACAGTATACCCGCCACTCGCAGGTAATCTTGCCCACGCGGGAGCATCCGTAGACCTAACAATTTTCTC…
Chironomidae sp. 3 SK-2011 voucher ch27 cytochrome c oxidase subunit I (COI) gene, partial cds; mitochondrial	1171	1171	1	0	0.99	JF412065.1	AACTTTATATTTTATTTTTGGTGCGTGAGCTGGTATAGTAGGTACATCCCTTAGTATCTTAGTACGAGCTGAATTAGGACACCCAGGAGCATTAATTGGTGATGATCAAATTTATAATGTAATTGTTACTGCTCATGCTTTTGTAATAATTTTCTTTATAGTAATACCTATTTTAATTGGAGGATTTGGTAATTGACTAGTTCCTTTAATATTAGGAGCTCCTGATATAGCTTTTCCTCGAATAAATAATATAAGTTTTTGACTATTACCTCCTTCTTTAACTTTATTATTAGCTAGCTCAATTGTAGAAAACGGAGCTGGAACAGGTTGAACTGTTTATCCTCCTTTAGCTTCTGGTATTGCTCATGCTGGTGCTTCTGTTGATTTAGCAATTTTTTC…
Chironomus flaviplumus voucher gg224 cytochrome c oxidase subunit I (COI) gene, partial cds; mitochondrial	1072	1072	1	0	0.96	JF412075.1	GAATAAGTGTTGGTAAAGAATAGGGTCACCTCCTCCCGCTGGATCGAAAAATGATGTATTTAAATTTCGATCAGTTAATAGCATAGTAATAGCCCCAGCTAATACGGGTAAAGATAATAGTAAAAGAACAGTTGTAATTACAACTGATCATACAAATAGAGGTATTCGATCTAAAGTAATTCCATTTGCTCGTATATTAATTACTGTTGTAATAAAATTTACAGAACCTAAAATTGAAGAAACACCTGCTAAATGTAAAGAAAAAATAGCTAAATCAACAGAAGCCCCACTATGAGCAATTGCCGCTGAAAGAGGAGGATAAACAGTTCAACCTGTTCCTGCTCCATTTTCTACGAATGAACTAGAAAGTAGGAGAGTTAAAGAAGGAGGAAGAAGTCA…
Chironomus kiiensis voucher gg278 cytochrome c oxidase subunit I (COI) gene, partial cds; mitochondrial	837	837	1	0	0.99	KC407765.1	TACATTATACATTATTTTTGGTGCATGATCTGGTATAGTAGGGACATCTCTAAGAATGCTTATTCGAGCAGAATTGGGACGACCTGGAACTTTTATTGGTGACGACCAAATTTATAATGTTGTTGTTACTGCCCACGCATTTATTATAATTTTTTTCATAGTTATGCCAATTTTAATTGGTGGATTCGGAAATTGACTTGTACCTCTTATATTAGGAGCTCCAGATATAGCTTTCCCACGAATAAATAATATAAGTTTTTGATTACTTCCTCCTTCATTAACTCTCCTTCTTTCAAGTTCATTTGTAGAAAATGGAGCAGGAACAGGATGAACTGTTTATCCTCCCTTATCCGCAGCTATTGCACACAGAGGGGCTTCGGTAGACCTGGCTATTTTTTC…
Chironomus nipponensis voucher ch21 cytochrome c oxidase subunit I (COI) gene, partial cds; mitochondrial	1210	1210	1	0	0.99	JN887051.1	AACTCTTTACATTATTTTCGGTGCTTGATCAGGAATAGTGGGGACTTCACTAAGAATGCTTATTCGAGCAGAATTAGGACGACCCGGAACTTTTATTGGTGACGACCAAATTTATAATGTAGTAGTTACAGCACACGCATTTATTATAATTTTTTTCATAGTTATACCAATTTTAATTGGGGGATTTGGAAATTGACTGGTACCTCTAATATTGGGGGCCCCTGATATGGCTTTCCCTCGAATAAATAATATAAGTTTTTGACTTCTTCCCCCTTCACTTACACTTCTCCTTTCTAGCTCATTTGTGGAAAATGGAGCAGGAACTGGGTGAACAGTTTATCCCCCTCTTTCAGCAGCTATTGCTCATAGTGGGGCTTCTGTTGACTTAGCTATTTTTTC…
Chironomus plumosus voucher gg336 cytochrome c oxidase subunit I (COI) gene, partial cds; mitochondrial	1109	1109	0.98	0	0.98	KC407771.1	AAATAAATGTTGATATAGAATTGGGTCCCCTCCCCCAGCAGGGTCAAAGAACGATGTATTTAAATTTCGATCTGTTAGGAGTATGGTAATGGCACCGGCTAGGACTGGTAATGATAAGAGTAATAATACAGTTGTAATAACCACTGATCATACAAATAAAGGTATTCGATCCAAAGTAATACCATTTGCACGTATATTAATAACAGTAGTAATAAAATTTACAGATCCAAGAATTGAGGAGACTCCTGCTAAATGTAAAGAGAAAATGGCTAAGTCAACAGAGGCCCCACTATGGGCAATAGCTGCGGCAAGAGGGGGGTAAACTGTTCACCCCGTTCCTGCACCATTTTCCACAAATGAACTTGAAAGAAGTAGTGTAAGTGACGGGGGGAGTAATCA…
Cyclops insignis isolate 7 cytochrome oxidase subunit I (COI) gene, partial cds; mitochondrial	309	309	1	9e-81	0.85	GU055751.1	GGGATGATTGGCACAGGACTTAGGATAGTAATTCGCCTTGAACTAGGTCAGCCAGGTTCTTTAATAGGAGACGATCAAATTTATAACGTGGTAGTGACAGCTCATGCTTTTATTATAATTTTTTTTATAGTTATACCAATTTTAATTGGGGGCTTTGGAAATTGACTCGTCCCTTTGATGCTTGGCGCACCAGATATGGCCTTTCCCCGTATAAATAATATAAGATTTTGATTTTTAATTCCTGCGTTATTTATGCTTCTCACTAGTTCTTTATTAGAAAGGGGAGCAGGCACTGGATGGACAGTCTACCC
Daphnia galeata isolate T100 cytochrome c oxidase subunit I (COI) gene, partial cds; mitochondrial	1142	1142	0.99	0	0.98	EF375867.1	AACCCTTTACTTCATTTTTGGAATTTGGTCCGGGATAGTCGGAACCGCTCTTAGTTTACTGATCCGGGCTGAACTTGGACAATCAGGAAGATTAATTGGAGATGACCAAATTTACAATGTAATTGTAACTGCCCACGCTTTTGTAATAATTTTTTTCATAGTTATGCCTATCATGATTGGGGGTTTTGGGAACTGACTAGTGCCCTTAATGCTTGGGGCTCCTGATATAGCTTTTCCCCGATTAAATAATCTTAGCTTCTGACTTTTACCCCCTGCTCTTACTCTCTTACTGGTAGGAGGGGCGGTGGAAAGTGGGGCAGGAACTGGGTGAACAGTTTATCCCCCCCTCTCTGCAGGGATTGCCCATGCCGGGGCCTCAGTAGATCTCAGAATTTTTTC…
Dicrotendipes nervosus voucher gg301 cytochrome c oxidase subunit I (COI) gene, partial cds; mitochondrial	952	952	0.98	0	0.93	JF412128.1	AAATAAATGTTGGTAAAGAATAGGGTCTCCACCTCCCGCTGGGTCAAAGAACGATGTATTTAAATTTCGGTCAGTTAATAGTATTGTAATAGCTCCTGCTAATACAGGTAATGAAAGTAATAATAGAACAGTTGTAATTACTACTGATCAAACAAATAAAGGTATTCGATCTAGAGTAATTCCGTTTGCTCGTATATTAATAACTGTTGTAATAAAATTTACAGAACCTAAAATTGATGAAACCCCAGCTAGATGTAAAGAGAAAATAGCTAGATCAACGGAAGCACCACTATGAGCAATTGCTGCTGAAAGAGGGGGATAAACAGTTCAACCTGTTCCTGCCCCATTTTCTACGAATGAACTAGAAAGAAGAAGAGTTAATGAAGGAGGAAGAAGTCA…
Drepanopus sp. BOLD:AAI6138 voucher BIOUG:MxCau001 cytochrome oxidase subunit 1 (COI) gene, partial cds; mitochondrial	542	542	0.99	2e-150	0.83	DQ889145.1	CAAAAGATGTTGGTATAAGATTGGATCGCCACCACCTCTTGGGTCATAAAAAGAAGTATTTAGGTTACGATCCGTGAGTAGTATAGTGATGGCCCCTGCGAGTACAGGAAGAGACAGTACTAATAAAACTGCGGTAATTAAGACGGCTCAAGCAAATAGAGGTATTCGATCCAAAAATATACCGAAAGTCCGCATATTTCCTAAAGTACTAATAAAATTAACAGCTCCTAAAATTGAAGAAACTCCCGCTAAGTGCAAAGAAAAAATAGCGTAATCAACTGAGGCCCCAGCATGAGAAACGTTACTTCTTAAAGGAGGGTAGACTGTCCATCCAGTGCCTGCTCCCCTTTCTACTAAAGAACTAGTGAGAAGCATAAATAACGCAGGAATTAAAAATCA…
Glyptotendipes tokunagai isolate KOR-D3 cytochrome oxidase subunit I (COI) gene, partial cds; mitochondrial	1138	1138	1	0	0.98	JQ350718.1	AAATAAGTGCTGATATAAAATTGGGTCTCCCCCTCCGGCCGGGTCAAAAAAGGATGTATTAAGATTTCGGTCTGTTAATAGCATAGTAATAGCTCCTGCTAAAACGGGCAATGAAAGAAGAAGAAGGATGGTTGTAATGACAACAGATCAAACAAATAAAGGTATTCGGTCTAATGTAATTCCATTGGCCCGTATATTAATAACTGTTGTAATAAAATTTACTGAACCTAAAATTGAGGAGACTCCTGCTAAATGTAAAGAGAAAATAGCTAAATCTACTGAAGCTCCGCTATGAGCAATAGCTGCAGATAAAGGGGGGTACACTGTTCAGCCTGTTCCTGCCCCATTTTCAACAATTGAACTAGAAAGAAGAAGAGTTAATGAAGGGGGGAGAAGTCA…
Hemibarbus labeo cytochrome c oxidase subunit I (COI) gene, complete cds; mitochondrial	1149	1149	1	0	0.98	HQ536371.1	TACCCTTTATCTAGTATTTGGTGCCTGAGCCGGAATAGTGGGAACTGCTTTAAGCCTCCTCATTCGAGCTGAACTAAGCCAACCCGGGTCGCTCTTAGGAGATGACCAAATCTATAACGTAATCGTTACTGCCCACGCCTTTGTAATAATTTTCTTTATAGTAATACCAATTCTCATTGGAGGGTTTGGAAACTGGCTTGTACCCCTAATAATTGGGGCCCCTGATATAGCATTCCCCCGAATAAATAATATGAGCTTCTGACTTCTCCCCCCATCATTCCTACTCCTGCTAGCCTCTTCTGGCGTTGAGGCCGGAGCCGGGACAGGATGAACAGTCTACCCCCCTCTAGCAGGCAATCTCGCCCACGCGGGAGCATCAGTAGACTTAACAATTTTTTC…
Hydra oligactis strain L5 cytochrome oxidase subunit I (COI) gene, partial cds; mitochondrial	1153	1153	0.99	0	0.98	GU722868.1	AACTTTATATATAGTTTTTGGAGCTTTTTCTGGTATGATAGGTACTGCTTTAAGTATGTTAATTAGAATTGAACTTTCTGCACCTGGAAGAATAATTGGAGACGATCATTTGTATAATGTAATAGTAACTGCTCATGCTTTTGCTATGATATTTTTTTTAGTAATGCCAGTTTTAATAGGAGGTTATGGTAATTGATTTGTCCCTATTTATATAGGAGCACCAGACATGGCCTTCCCTAGACTAAATAACTTAAGTTTTTGATTACTTCCCCCCGCATTAATTTTACTTTTAACCTCTTCCCTAGTAGAACAAGGAGCTGGTACTGGGTGGACTGTTTACCCCCCTTTATCTGGACCATTAGCTCATTCTGGGGGTTCTGTTGATTTAACTATTTTTAG…
Macrobrachium nipponense haplotype Hap05 cytochrome oxidase subunit I (COI) gene, partial cds; mitochondrial	1122	1122	1	0	1	JN874519.1	AAGACTACTAATTCGAGCAGAATTAGGTCAACCAGGAAGATTGATTGGAAACGATCAGATCTATAATGTTATTGTTACCGCCCACGCTTTCGTAATAATTTTCTTTATAGTAATACCTATTATAATTGGAGGCTTCGGTAATTGATTAGTTCCTCTAATACTAGGAGCGCCAGATATAGCATTCCCACGAATAAATAACATAAGATTTTGACTTCTACCCCCATCACTTACCTTATTATTATCAAGAGGAATAGTAGAAAGAGGAGTAGGCACAGGATGAACTGTCTACCCCCCACTAGCTGCAGGAACTGCCCACGCAGGAGCCTCAGTAGACTTAGGAATCTTCTCCTTACACTTAGCAGGGGTATCTTCGATCTTAGGAGCCGTTAATTTTATTAC…
Metaphire hilgendorfi mitochondrial COI gene for cytochrome oxidase subunit 1, partial cds, isolate: Mhil-1822	1129	1129	0.99	0	0.99	AB542630.1	GAATAAGTGTTGATATAGAATTGGGTCCCCTCCTCCAGCTGGGTCGAAGAATGATGTATTTAGATTTCGATCTGTTATTAGTATTGTAATAGCACCTGCTAGAACTGGTAAAGATAATAGTAGAAGAACTACAGTAATTACAACTGCCCATACAAAGAGCGGTATTCGTTCTAAACGTAGTCCCGATCATCGTATATTGATTACTGTAGTAATAAAGTTAATTGTACCTAGAATTGATGATGCACCTGCTAAATGAAGAGAAAAAATTGCTAGATCTACTGACGGTCCAGCATGTGCAATATTTCTTGCAAGCGGGGGATATACTGTCCATCCTGTCCCAGCACCTTTTTCTACGGCTGCTGAGGATACTAGTAGAATAAGGGATGGTGGTAGTAACCA…
Microchironomus sp. B1 voucher S03CL34 cytochrome oxidase subunit 1 (COI) gene, partial cds; mitochondrial	856	856	0.99	0	0.9	AY752674.1	AAATAAATGTTGATAAAGAATAGGGTCTCCCCCTCCTGCAGGATCAAAGAAAGATGTATTTAAATTTCGATCTGTTAAAAGTATTGTAATTGCTCCTGCTAATACTGGTAAAGATAAAAGGAGAAGAACTGTAGTAATTACAACAGATCAAACAAATAAAGGTATTCGATCTAATGTAATTCCATTAGCTCGTATGTTGATTACTGTAGTAATAAAATTTACTGACCCTAGAATTGATGAAACCCCTGCTAAATGAAGTGAAAAAATAGCTAAATCAACAGATGCCCCACTATGAGCAATAGCAGAAGAAAGAGGAGGATAAACAGTTCATCCAGTTCCTGCTCCATTTTCTACAATTGAACTTGAAAGAAGAAGAGTTAAAGAAGGGGGTAATAATCA…
Micropterus salmoides mitochondrion, complete genome	1212	1212	0.99	0	1	DQ536425.1	CACCCTCTATTTAGTATTTGGTGCTTGAGCCGGAATAGTGGGCACAGCCCTGAGTCTGCTAATTCGTGCAGAACTTAGCCAACCGGGCGCTCTTCTGGGAGACGACCAGATCTACAATGTAATTGTTACGGCACATGCATTTGTAATAATTTTCTTTATAGTAATGCCCATTATAATTGGAGGTTTTGGTAACTGACTTGTGCCCCTAATGATCGGCGCCCCCGACATAGCATTCCCTCGAATAAACAACATAAGTTTTTGACTCCTTCCCCCTTCCTTCCTTCTCCTGCTCGCCTCTTCCGGTGTCGAAGCCGGGGCTGGCACTGGGTGGACTGTTTACCCCCCTCTTGCCGGCAACCTAGCCCATGCAGGAGCATCCGTCGACCTAACCATCTTCTC…
Opsariichthys uncirostris amurensis voucher 2F132 cytochrome oxidase subunit I (COI) gene, partial cds; mitochondrial	1208	1208	1	0	0.99	HQ536421.1	TACCCTTTATCTTGTATTCGGTGCCTGAGCTGGAATGGTAGGAACCGCGCTAAGCCTCCTAATTCGAGCCGAACTAAGCCAACCTGGGTCACTTCTAGGCGATGATCAAATTTATAATGTTATTGTTACTGCCCATGCCTTTGTTATAATTTTCTTTATAGTAATACCAATTCTTATTGGAGGGTTTGGAAACTGACTTGTGCCGCTAATGATTGGGGCACCTGACATGGCCTTTCCTCGAATAAATAACATAAGCTTTTGACTTCTCCCTCCCTCTTTCCTCCTGTTATTAGCCTCTTCTGGTGTTGAGGCCGGGGCTGGGACAGGGTGAACAGTCTACCCGCCGCTTGCAGGCAATCTCGCTCACGCAGGCGCATCTGTAGACCTAACAATTTTCTC…
Paracercion calamorum mitochondrial COI gene for cytochrome oxidase subunit 1, partial cds, isolate: RF1578	833	833	0.68	0	1	AB708522.1	TACATTATACCTAATATTTGGTGCATGAGCAGGAATAGTAGGTACCGCCCTAAGTATATTAATTCGAGTTGAACTCGGACAGCCAGGATCATTAATTGGTGATGATCAAATTTATAATGTAGTAGTAACTGCACACGCTTTTGTTATAATTTTTTTTATAGTAATACCTATTATAATTGGAGGATTTGGTAACTGACTAGTTCCATTAATACTTGGTGCACCAGATATAGCTTTCCCACGACTTAATAACATAAGATTTTGATTACTACCCCCTTCACTAACTCTATTACTAGCAAGTAGTCTAGTAGAAAGAGGAGCAGGTACAGGATGGACAGTTTACCCTCCATTAGCAGGTGCAATTGCTCACGCAGGTGGATCAGTAGATTTAACTATTTTTTC…
Paracercion hieroglyphicum mitochondrial COI gene for cytochrome oxidase subunit 1, partial cds, isolate: RF1458	828	828	0.68	0	0.99	AB708524.1	TACATTATACCTAATATTTGGTGCATGAGCAGGAATAGTAGGTACCGCCCTAAGTATATTAATTCGAGTTGAACTCGGACAGCCAGGATCATTAATTGGTGATGATCAAATTTATAATGTAGTAGTAACTGCACACGCTTTCGTTATAATTTTCTTCATAGTAATACCCATCATAATTGGGGGATTTGGTAACTGACTAGTTCCATTAATACTTGGAGCACCAGATATAGCTTTCCCACGACTTAATAACATAAGATTTTGATTACTACCTCCTTCTCTAACTTTATTACTCGCAAGTAGTCTAGTAGAAAGAGGTGCAGGTACAGGATGAACAGTCTACCCTCCACTAGCAGGAGCAATTGCACACGCAGGAGGATCAGTAGATTTAACTATTTTTTC…
Paracercion sieboldii mitochondrial COI gene for cytochrome oxidase subunit 1, partial cds, isolate: RF1547	730	730	0.68	0	0.96	AB708534.1	TACACTATACCTAATATTTGGTGCATGAGCAGGAATAGTAGGTACCGCCCTAAGTATATTAATTCGAGTTGAATTAGGACAACCAGGATCACTAATTGGTGATGATCAAATTTATAATGTAGTAGTAACTGCACACGCTTTTGTTATAATTTTTTTTATAGTAATACCTATCATAATTGGAGGATTTGGTAACTGATTAGTTCCATTAATACTTGGTGCACCGGATATAGCTTTCCCCCGACTTAATAACATAAGATTTTGATTATTACCACCTTCACTAACTCTATTACTAGCAAGTAGTCTAGTAGAAAGAGGAGCAGGTACAGGATGAACAGTCTATCCTCCATTAGCAGGTGCAATTGCACACGCAGGGGGGTCCGTAGATTTAACTATTTTTTC…
Pelteobagrus fulvidraco mitochondrion, complete genome	1188	1188	1	0	0.99	HM641815.1	TACCCTCTACTTAGTATTTGGTGCTTGAGCCGGAATAGTTGGCACAGCCCTTAGCCTGCTAATTCGGGCTGAGCTAGCCCAACCCGGAGCCCTTCTAGGGGATGACCAGATTTATAACGTCATTGTTACTGCTCATGCCTTCATCATAATTTTCTTTATAGTAATGCCAATCATGATCGGAGGCTTTGGCAACTGACTTGTGCCACTAACAATTGGAGCACCAGATATGGCATTCCCACGAATAAACAACATGAGCTTCTGATTACTACCTCCCTCCTTCCTGCTGCTGCTAGCCTCCTCCGGAGTTGAAGCCGGGGCAGGAACAGGATGAACTGTTTATCCCCCACTTGCTGGAAACCTTGCACACGCGGGGGCCTCTGTAGACTTAACTATCTTCTC…
Polypedilum cultellatum voucher gg308 cytochrome c oxidase subunit I (COI) gene, partial cds; mitochondrial	1208	1208	1	0	0.99	JF412156.1	AACATTATATTTATTTTTGGAGCTTGATCCGGAATAGTAGGTACTTCCCTAAGCATATTAATTCGAGCAGAGCTAGGACATCCAGGAAATTTAATTGGAGACGATCAAATTTATAACGTTATTGTTACAGCACATGCTTTTATTATAATTTTTTTCATAGTAATACCAATTTTAATTGGTGGGTTTGGTAATTGACTTGTACCTTTAATATTAGGAGCCCCAGATATAGCCTTCCCTCGAATAAATAACATAAGATTTTGATTATTACCACCATCATTAACACTTCTTCTTTCTAGCTCAATCGTAGAAAACGGAGCTGGAACAGGTTGAACAGTATATCCACCTCTATCATCTAGAATTGCTCATAGTGGAGCTTCTGTAGATTTAGCTATTTTTTCC…
